# Supplementary material for: Nutritional Contribution and Quality of Lunches Consumed During School Lunch Periods in Canadian Elementary Schools: A Plate Waste Analysis
Source: Nutrients. 2026 Jun 24;18(13):2065. doi: 10.3390/nu18132065 (PMC13363663; doi:10.3390/nu18132065)
Supplement: Supplementary file 1 [file nutrients-18-02065-s001.zip]

Archive with 1 entries (1 files):
- nutrients-4360116-supplementary.pdf
